# Supplementary material for: Application of Artificial Intelligence Methods for Imaging of Spinal Metastasis
Source: Cancers (Basel). 2022 Aug 20;14(16):4025. doi: 10.3390/cancers14164025 (PMC9406500; doi:10.3390/cancers14164025)
Supplement: Supplementary file 1 [file cancers-14-04025-s001.zip]

Archive with 1 entries (1 files):
- cancers-1832468-supplementary.pdf
